# Supplementary material for: Structural and Functional Strategies in Cenchrus Species to Combat Environmental Extremities Imposed by Multiple Abiotic Stresses
Source: Plants (Basel). 2024 Jan 11;13(2):203. doi: 10.3390/plants13020203 (PMC10818359; doi:10.3390/plants13020203)
Supplement: Supplementary file 1 [file plants-13-00203-s001.zip]

Archive with 1 entries (1 files):
- plants-2594197-supplementary.pdf
